# Supplementary material for: The development of an unsupervised hierarchical clustering analysis of dual‐polarization weather surveillance radar observations to assess nocturnal insect abundance and diversity
Source: Remote Sens Ecol Conserv. 2022 May 24;8(5):698–716. doi: 10.1002/rse2.270 (PMC9790603; doi:10.1002/rse2.270)
Supplement: Supplementary file 2 — Table S2. The forewing length (mm), thorax width (mm) and thorax depth (mm) of 37 macro‐moth species (65 individual macro‐moths). [file RSE2-8-698-s001.xls]

Family	Binomial	Forewing_length_mm	Thorax_width_mm	Thorax_depth_mm
Erebidae	Arctia caja	28.94	7.62	8.06
Erebidae	Catacola nupta	35.60	8.37	8.21
Erebidae	Catacola promissa	26.34	6.93	6.67
Erebidae	Catacola promissa	28.79	6.70	7.51
Erebidae	Herminia grisealis	11.21	2.16	1.58
Erebidae	Hypena proboscidalis	17.35	3.37	2.86
Erebidae	Lygephila pastinum	19.41	3.74	4.33
Erebidae	Phragmatobia fuliginosa	13.01	4.30	4.45
Erebidae	Phytometra viridaria	9.14	1.88	2.25
Erebidae	Phytometra viridaria	8.54	1.95	2.02
Erebidae	Phytometra viridaria	8.44	1.66	1.87
Erebidae	Tyria jacobaeae	16.29	3.34	3.46
Erebidae	Tyria jacobaeae	16.10	2.97	3.72
Erebidae	Uthesia pulchella	15.99	2.91	2.15
Erebidae	Uthesia pulchella	16.40	2.96	2.40
Erebidae	Uthesia pulchella	14.69	2.26	2.05
Geometridae	Biston betularia	22.41	6.13	5.50
Geometridae	Biston betularia	21.60	5.34	6.06
Geometridae	Biston betularia	23.06	5.98	6.11
Geometridae	Bupalus piniaria	17.99	2.64	3.27
Geometridae	Bupalus piniaria	17.62	2.52	3.18
Geometridae	Cabera pusaria	15.43	1.97	2.35
Geometridae	Campaea margaritata	21.03	2.28	3.29
Geometridae	Campaea margaritata	21.61	3.25	3.49
Geometridae	Camptogramma bilineata bilineata	13.72	2.09	2.80
Geometridae	Camptogramma bilineata bilineata	12.39	2.12	2.82
Geometridae	Camptogramma bilineata bilineata	12.29	2.09	2.62
Geometridae	Chesias legatella	16.98	2.00	2.52
Geometridae	Chesias legatella	16.88	2.34	3.05
Geometridae	Chesias legatella	17.21	2.54	3.65
Geometridae	Chiasma clathrata	12.46	1.88	1.70
Geometridae	Ennomos sp.	19.67	3.56	4.48
Geometridae	Hydrelia flammeolaria	9.31	1.21	1.73
Geometridae	Odezia atrata	13.00	1.84	2.24
Geometridae	Odezia atrata	12.36	1.94	2.15
Geometridae	Odezia atrata	14.06	2.07	2.84
Geometridae	Odontopera bidentata	21.38	4.66	4.95
Geometridae	Odontopera bidentata	20.20	3.98	4.81
Geometridae	Opisthograptis luteolata	15.30	2.70	3.21
Geometridae	Xanthorhoe fluctuata	13.47	1.98	3.00
Geometridae	Perizoma taeniata	10.25	1.33	2.26
Noctuidae	Acronicta tridens	17.02	5.26	4.62
Noctuidae	Allophyes oxyacanthae	17.52	3.92	5.07
Noctuidae	Allophyes oxyacanthae	16.56	4.78	4.69
Noctuidae	Allophyes oxyacanthae	18.73	4.30	5.35
Noctuidae	Amphipyrea pyramidea	22.40	6.26	6.43
Noctuidae	Autographa gamma	19.16	4.52	5.08
Noctuidae	Autographa gamma	19.22	5.02	5.19
Noctuidae	Autographa gamma	19.32	5.05	4.92
Noctuidae	Autographa pulchrina	16.87	4.50	5.01
Noctuidae	Autographa pulchrina	16.32	3.98	4.06
Noctuidae	Cryphia domestica	12.32	2.58	2.86
Noctuidae	Cucullia chamomillae	22.88	6.36	5.35
Noctuidae	Noctua janthe	17.39	4.43	4.56
Noctuidae	Noctua janthe	18.78	3.86	5.36
Noctuidae	Noctua janthe	16.92	4.76	3.84
Noctuidae	Noctua pronuba	24.56	7.48	6.87
Noctuidae	Noctua pronuba	23.94	7.64	6.64
Noctuidae	Noctua pronuba	25.02	6.61	7.25
Noctuidae	Phlogophora meticulosa	22.86	6.00	6.97
Noctuidae	Phlogophora meticulosa	21.90	5.97	6.07
Noctuidae	Phlogophora meticulosa	22.33	5.79	5.26
Noctuidae	Tiliacea citrago	14.73	3.88	3.34
Noctuidae	Xanthia citrago	16.29	3.70	3.48
Noctuidae	Xanthia icteritia	15.37	3.82	3.93
